# Supplementary material for: Analysis of Hematological Traits in Polled Yak by Genome-Wide Association Studies Using Individual SNPs and Haplotypes
Source: Genes (Basel). 2019 Jun 17;10(6):463. doi: 10.3390/genes10060463 (PMC6627507; doi:10.3390/genes10060463)
Supplement: Supplementary file 1 [file genes-10-00463-s001.zip]

Archive with 2 entries (2 files):
- Table s1.csv
- Table s2.xlsx
