# Supplementary material for: Analysis of Hematological Traits in Polled Yak by Genome-Wide Association Studies Using Individual SNPs and Haplotypes
Source: Genes (Basel). 2019 Jun 17;10(6):463. doi: 10.3390/genes10060463 (PMC6627507; doi:10.3390/genes10060463)
Supplement: Supplementary file 1 [file genes-10-00463-s001.zip › Table s1.csv]

	WBC	RBC	HGB	HCT	MCV	MCH	MCHC	PLT	LYM	OTHR	RDWSD	RDWCV	PDW	MPV	PLCR
WBC	1	0.526462551	0.58644072	0.515094335	0.611651747	0.61620158	0.556976699	0.315242373	0.880064287	0.857290084	0.6027535	0.505964913	0.124193831	0.127346684	0.169946988
RBC	0.526462551	1	0.960487027	0.925848517	0.875578577	0.849661918	0.87109631	0.447097153	0.4591237	0.469513992	0.880167171	0.91073657	0.197554853	0.182825912	0.048548976
HGB	0.58644072	0.960487027	1	0.943154457	0.928612594	0.921632078	0.873015693	0.413360269	0.511920396	0.529248144	0.918265069	0.846738778	0.223885793	0.215772123	0.194582093
HCT	0.515094335	0.925848517	0.943154457	1	0.864371281	0.850971417	0.821676123	0.390235064	0.45097453	0.46215879	0.855782693	0.810812499	0.189042401	0.183718153	0.135431852
MCV	0.611651747	0.875578577	0.928612594	0.864371281	1	0.995789804	0.946330707	0.471071163	0.542117269	0.542431436	0.986469314	0.896313463	0.320775837	0.334048876	0.305588765
MCH	0.61620158	0.849661918	0.921632078	0.850971417	0.995789804	1	0.934092986	0.454131684	0.546140464	0.547247794	0.980040989	0.871433012	0.330123796	0.344406505	0.335377317
MCHC	0.556976699	0.87109631	0.873015693	0.821676123	0.946330707	0.934092986	1	0.476511401	0.48695895	0.494376925	0.946764061	0.931171643	0.336324953	0.345931501	0.223890976
PLT	0.315242373	0.447097153	0.413360269	0.390235064	0.471071163	0.454131684	0.476511401	1	0.278859419	0.302872942	0.48108233	0.505262547	0.459604147	0.487394489	0.263216396
LYM1	0.880064287	0.4591237	0.511920396	0.45097453	0.542117269	0.546140464	0.48695895	0.278859419	1	0.56330672	0.532398258	0.448735796	0.110523129	0.109593025	0.133118577
OTHR1	0.857290084	0.469513992	0.529248144	0.46215879	0.542431436	0.547247794	0.494376925	0.302872942	0.56330672	1	0.537022686	0.438934021	0.136976194	0.144942624	0.185697461
RDWSD	0.6027535	0.880167171	0.918265069	0.855782693	0.986469314	0.980040989	0.946764061	0.48108233	0.532398258	0.537022686	1	0.926058888	0.300161286	0.311858646	0.269368136
RDWCV	0.505964913	0.91073657	0.846738778	0.810812499	0.896313463	0.871433012	0.931171643	0.505262547	0.448735796	0.438934021	0.926058888	1	0.270970566	0.273602533	0.069800483
PDW	0.124193831	0.197554853	0.223885793	0.189042401	0.320775837	0.330123796	0.336324953	0.459604147	0.110523129	0.136976194	0.300161286	0.270970566	1	0.974121831	0.604277102
MPV	0.127346684	0.182825912	0.215772123	0.183718153	0.334048876	0.344406505	0.345931501	0.487394489	0.109593025	0.144942624	0.311858646	0.273602533	0.974121831	1	0.651282263
PLCR	0.169946988	0.048548976	0.194582093	0.135431852	0.305588765	0.335377317	0.223890976	0.263216396	0.133118577	0.185697461	0.269368136	0.069800483	0.604277102	0.651282263	1
