# Supplementary material for: Analysis of Hematological Traits in Polled Yak by Genome-Wide Association Studies Using Individual SNPs and Haplotypes
Source: Genes (Basel). 2019 Jun 17;10(6):463. doi: 10.3390/genes10060463 (PMC6627507; doi:10.3390/genes10060463)
Supplement: Supplementary file 1 [file genes-10-00463-s001.zip › Table s2.xlsx]

## Sheet: Sheet1
Marker	Chr	Pos	MPV	marker_Rsq
BovineHD1000028551	10	98690434	3e-06	0.143084
BovineHD2000007009	20	23305743	5.68e-06	0.117212
Marker	Chr	Pos	PDW	marker_Rsq
BovineHD1700003099	17	10778156	1.98e-06	0.133429
Marker	Chr	Pos	PLCR	marker_Rsq
BovineHD2300011994	23	41584816	1.43e-06	0.2279
Marker	Chr	Pos	PLT	marker_Rsq
BovineHD2100007261	21	25044956	3.87e-07	0.0929137
BovineHD1100022362	11	77897626	1.68e-06	0.0728173
BovineHD1100022364	11	77908258	1.68e-06	0.0728173
ARS-BFGL-NGS-105767	11	77911153	1.68e-06	0.0728173
BovineHD1100022368	11	77919491	1.68e-06	0.0728173
BovineHD1100022370	11	77924661	1.68e-06	0.0728173
BovineHD1100022371	11	77927518	1.68e-06	0.0728173
BovineHD1100022374	11	77937258	1.68e-06	0.0728173
BovineHD1100022378	11	77945822	1.68e-06	0.0728173
BovineHD1100022380	11	77949057	1.68e-06	0.0728173
BovineHD1100022372	11	77930430	1.72e-06	0.0729239
BovineHD1100022365	11	77909377	1.75e-06	0.0730699
BovineHD1100022421	11	78065513	2.41e-06	0.0706949
BovineHD1100022422	11	78068437	2.41e-06	0.0706949
ARS-BFGL-NGS-91942	11	78069787	2.87e-06	0.0722492
BovineHD2400002733	24	9663513	5.51e-06	0.0768702
Marker	Chr	Pos	HCT	marker_Rsq
BovineHD0500023978	5	84784989	8.51e-06	0.0743948
BovineHD1600002776	16	10313289	2.35e-07	0.0976634
BovineHD1600002777	16	10315398	4.67e-07	0.0920188
BovineHD1600002793	16	10398710	4.67e-07	0.0920188
BovineHD4100016160	23	32994655	6.21e-08	0.104773
BovineHD2300009636	23	32996521	6.55e-08	0.103739
Marker	Chr	Pos	HGB	marker_Rsq
BovineHD1600002776	16	10313289	1.32e-06	0.0858316
BovineHD1600002777	16	10315398	2.89e-06	0.0797925
BovineHD1600002793	16	10398710	2.89e-06	0.0797925
BovineHD4100016160	23	32994655	2.63e-07	0.0947186
BovineHD2300009636	23	32996521	2.76e-07	0.0937836
Marker	Chr	Pos	RBC	marker_Rsq
BovineHD1400016753	14	60395118	9.25e-07	0.0751826
BovineHD2300009636	23	32996521	5.4e-06	0.0758429
BovineHD4100016160	23	32994655	5.84e-06	0.075857
BovineHD2300001545	23	6375280	6.8e-06	0.0744588
BovineHD2300001550	23	6383172	7.65e-06	0.0737473
Marker	Chr	Pos	LYM	marker_Rsq
BovineHD2000004120	20	12840434	2.75e-06	0.0912367
BovineHD2100017671	21	61024785	4.74e-06	0.0875425
BovineHD2300005782	23	21870423	1.11e-06	0.084703
Marker	Chr	Pos	OTHR	marker_Rsq
BovineHD0100040184	1	140543231	7.71e-07	0.101692
BovineHD0300001040	3	3461567	6.51e-06	0.0869744
BovineHD0300021395	3	73543262	4.99e-06	0.0888195
BovineHD0800005780	8	18417107	9.5e-06	0.0843436

## Sheet: Sheet2
BovineHD1100022362	77897626
BovineHD1100022364	77908258
ARS-BFGL-NGS-105767	77911153
BovineHD1100022368	77919491
BovineHD1100022370	77924661
BovineHD1100022371	77927518
BovineHD1100022374	77937258
BovineHD1100022378	77945822
BovineHD1100022380	77949057
BovineHD1100022372	77930430
BovineHD1100022365	77909377
BovineHD1100022421	78065513
BovineHD1100022422	78068437
ARS-BFGL-NGS-91942	78069787
